# Supplementary material for: Proper conditional analysis in the presence of missing data: Application to large scale meta-analysis of tobacco use phenotypes
Source: PLoS Genet. 2018 Jul 17;14(7):e1007452. doi: 10.1371/journal.pgen.1007452 (PMC6063450; doi:10.1371/journal.pgen.1007452)
Supplement: S3 Table — (XLSX) [file pgen.1007452.s006.xlsx]

## Sheet: COJO
S3 Table. Results of Sequential Forward Selection Using COJO.
POS	RS	REF	ALT	AF	PVALUE	BETA	SE	N	ANNO	GENE
Locus rs2072659, marginal association analysis
1:154548521	rs2072659	C	G	0.1		-0.041		134862	Utr3	CHRNB2
Locus rs1385253, marginal association analysis
5:1385253	rs550432263	G	A			71	13	40882	Intergenic	Intergenic
Locus rs9366836, marginal association analysis
6:34009601	rs9366836	A	G	0.17		0.028		134862	Intron	GRM4
Locus rs215600, marginal association analysis
7:32333642	rs215600	G	A	0.64		-0.027		134862	Intron	PDE1C
Locus rs58379124, marginal association analysis
8:42579203	rs58379124	T	C	0.77		0.035		134862	Intron	CHRNB3
Locus rs1217106, marginal association analysis
8:64567670	rs1217106	A	G	0.78		-0.028		134862	Intergenic	Intergenic
Locus rs56116178, marginal association analysis
9:136460224	rs56116178	A	G	0.11		0.038		134862	Intergenic	Intergenic
Locus rs11852372, marginal association analysis
15:78801394	rs11852372	A	C	0.34		0.096		128249	Intron	AGPHD1
Conditional on rs11852372
15:78910267	rs28669908	C	A	0.21		-0.049		128249	Intron	CHRNA3
Conditional on rs 11852372 and 28669908
15:78918726	rs4344703	G	T	0.69		-0.034		127838	Intron	CHRNB4
Locus rs56113850, marginal association analysis
19:41353107	rs56113850	T	C	0.58		0.07		128249	Intron	CYP2A6
Conditional on rs56113850
19:41371480	rs117824460	A	G	0.029		-0.11	0.011	128249	Intergenic	Intergenic
Conditional on rs56113850 and rs117824460
19:41406448	rs117540499	G	A	0.023		-0.1	0.013	128249	Intron	INO80
Conditional on rs56113850, rs117824460 and rs117540499
19:41356379	rs28399433	A	C	0.063		-0.045		128249	Upstream	CYP2A6

## Sheet: SYN+
S3 Table. Results of Sequential Forward Selection Using Synthesis of Linear Regression Coefficients by Recovering the Within-study Covariance Matrix from Summary Statistics.
POS	RS	REF	ALT	AF	PVALUE	BETA	SE	N	ANNO	GENE
Locus rs2072659, marginal association analysis
1:154548521	rs2072659	C	G	0.1		-0.041		134862	Utr3	CHRNB2
Locus rs1385253, marginal association analysis
5:1385253	rs550432263	G	A	2.8e-06		71	13	40882	Intergenic	Intergenic
Locus rs9366836, marginal association analysis
6:34009601	rs9366836	A	G	0.17		0.028		134862	Intron	GRM4
Locus rs215600, marginal association analysis
7:32333642	rs215600	G	A	0.64		-0.027		134862	Intron	PDE1C
Locus rs58379124, marginal association analysis
8:42579203	rs58379124	T	C	0.77		0.035		134862	Intron	CHRNB3
Locus rs1217106, marginal association analysis
8:64567670	rs1217106	A	G	0.78		-0.028		134862	Intergenic	Intergenic
Locus rs56116178, marginal association analysis
9:136460224	rs56116178	A	G	0.11		0.038		134862	Intergenic	Intergenic
Locus rs11852372, marginal association analysis
15:78801394	rs11852372	A	C	0.34		0.096	0.0042	128249	Intron	AGPHD1
Conditional on rs11852372
15:78910267	rs28669908	C	A	0.21		-0.051		128249	Intron	CHRNA3
Conditional on rs 11852372 and 28669908
15:78918726	rs4344703	G	T	0.69		-0.043		127838	Intron	CHRNB4
Locus rs56113850, marginal association analysis
19:41353107	rs56113850	T	C	0.58		0.07		128249	Intron	CYP2A6
Conditional on rs56113850
19:41371480	rs117824460	A	G	0.029		-0.072		128249	Intergenic	Intergenic
Conditional on rs56113850 and rs117824460
19:41432307	rs145365541	G	A	0.019		-0.084	0.014	128249	Intron	CTP2B7P1

## Sheet: REPLACE0
S3 Table. Results of Sequential Forward Selection Using the Method that Replaces Missing Data with 0 .
POS	RS	REF	ALT	AF	PVALUE	BETA	SE	N	ANNO	GENE
Locus rs2072659, marginal association analysis
1:154548521	rs2072659	C	G	0.1		-0.041		134862	Utr3	CHRNB2
Locus rs550432263, marginal association analysis
5:1385253	rs550432263	G	A			71	13	34858	Intergenic	Intergenic
Locus rs9366836, marginal association analysis
6:34009601	rs9366836	A	G	0.17		0.028		134862	Intron	GRM4
Locus rs215600, marginal association analysis
7:32333642	rs215600	G	A	0.64		-0.027		134862	Intron	PDE1C
Locus rs58379124, marginal association analysis
8:42579203	rs58379124	T	C	0.77		0.035		134862	Intron	CHRNB3
Locus rs1217106, marginal association analysis
8:64567670	rs1217106	A	G	0.78		-0.028		134862	Intergenic	Intergenic
Locus rs56116178, marginal association analysis
9:136460224	rs56116178	A	G	0.11		0.038		134862	Intergenic	Intergenic
Locus rs11852372, marginal association analysis
15:78801394	rs11852372	A	C	0.34		0.096		128249	Intron	AGPHD1
Conditional on rs11852372
15:78910267	rs28669908	C	A	0.21		-0.049		128249	Intron	CHRNA3
Conditional on rs11852372 and rs28669908
15:78906177	rs146009840	A	T	0.34		0.038		128249	Intron	MAGI2
Conditional on rs11852372, rs28669908 and rs146009840
15:78918726	rs4344703	G	T	0.69		-0.039		127838	Intron	CHRNB4
Locus rs56113850, marginal association analysis
19:41353107	rs56113850	T	C	0.58		0.07		128249	Intron	CYP2A6
Conditional on rs56113850
19:41371480	rs117824460	A	G	0.029		-0.12	0.012	128249	Intergenic	Intergenic
Conditional on rs56113850 and rs117824460
19:41406448	rs117540499	G	A	0.023		-0.1	0.013	128249	Intron	INO80
Conditional on rs56113850, rs117824460 and rs117540499
19:41356379	rs28399433	A	C	0.063		-0.046		128249	Upstream	CYP2A6

## Sheet: DISCARD
S3 Table. Results of Sequential Forward Selection Using the Method that Discards Studies with Missing Data.
POS	RS	REF	ALT	AF	PVALUE	BETA	SE	N	ANNO	GENE
Locus rs2072659, marginal association analysis
1:154548521	rs2072659	C	G	0.1		-0.041		134862	Utr3	CHRNB2
Locus rs550432263, marginal association analysis
5:1385253	rs550432263	G	A			71	13	34858	Intergenic	Intergenic
Locus rs9366836, marginal association analysis
6:34009601	rs9366836	A	G	0.17		0.028		134862	Intron	GRM4
Locus rs215600, marginal association analysis
7:32333642	rs215600	G	A	0.64		-0.027		134862	Intron	PDE1C
Locus rs58379124, marginal association analysis
8:42579203	rs58379124	T	C	0.77		0.035		134862	Intron	CHRNB3
Locus rs1217106, marginal association analysis
8:64567670	rs1217106	A	G	0.78		-0.028		134862	Intergenic	Intergenic
Locus rs56116178, marginal association analysis
9:136460224	rs56116178	A	G	0.11		0.038		134862	Intergenic	Intergenic
Locus rs11852372, marginal association analysis
15:78801394	rs11852372	A	C	0.34		0.096		128249	Intron	AGPHD1
Conditional on rs11852372
15:78910267	rs28669908	C	A	0.21		-0.041		128249	Intron	CHRNA3
Conditional on rs11852372 and rs28669908
15:78906177	rs146009840	A	T	0.34		0.032		128249	Intron	MAGI2
Locus rs56113850, marginal association analysis
19:41353107	rs56113850	T	C	0.58		0.07		128249	Intron	CYP2A6
Conditional on rs56113850
19:41371480	rs117824460	A	G	0.029		-0.098	0.012	128249	Intergenic	Intergenic
Conditional on rs56113850 and rs117824460
19:41406448	rs117540499	G	A	0.023		-0.089	0.013	128249	Intron	INO80

## Sheet: ImpG+meta
S3 Table. Results of Sequential Forward Selection Using ImpG+meta. Due to highly inflated type I errors, we only reported the top 5 independently associated variants using impG+meta in the results.
POS	RS	REF	ALT	AF	PVALUE	BETA	SE	N	ANNO	GENE
Locus rs2072659, marginal association analysis
1:154548521	rs2072659	C	G	0.1		-0.041		134862	Utr3	CHRNB2
Conditional on rs2072659
1:154431779	rs112953674	T	G			2.6	0.38	50030	Intron	IL6R
1:154436530	rs112385961	C	T			-7.2	0.69	50030	Intron	IL6R
1:154469210	rs142207339	C	G			6.3	0.8	50030	Intron	SHE
1:154701454	rs115182906	C	T			0.41	0.07	40882	Intron	KCNN3
1:154700373	rs142560296	C	T			-1.73	0.10974
Locus rs1385253, marginal association analysis
5:1385253	rs550432263	G	A	2.8e-06		71	13	40882	Intergenic	Intergenic
Conditional on rs550432263
5:1252765	rs34344863	C	G			0.12	0.02	93457	Intergenic	Intergenic
Locus rs9366836, marginal association analysis
6:34009601	rs9366836	A	G	0.17		0.028		134862	Intron	GRM4
Conditional on rs9366836
6:34029048	rs6901097	G	C	0.61		0.1		93980	Intron	GRM4
6:33875782	rs770386799	A	G			0.56	0.064	4877	Intergenic	Intergenic
6:34026397	rs2395554	A	G	0.21		-0.067		134862	Intron	GRM4
6:33970047	rs60070153	C	A	0.39		0.047		133504	Intergenic	Intergenic
6:34030296	rs1466650	T	A	0.25		0.051		134862	Intron	GRM4
Locus rs215600, marginal association analysis
7:32333642	rs215600	G	A	0.64		-0.027		134862	Intron	PDE1C
Conditional on rs215600
7:32297825	rs193165454	G	A			0.23	0.037	10655	Intron	PDE1C
Locus rs58379124, marginal association analysis
8:42579203	rs58379124	T	C	0.77		0.035		134862	Intron	CHRNB3
Conditional on rs58379124
8:42607781	rs7832639	T	A	0.067		-0.27		92622	Utr3	CHRNA6
8:42599245	rs7017612	A	C	0.19		0.24		134862	Intergenic	Intergenic
8:42605132	rs11995032	C	T	0.029		0.56	0.016	134862	Intergenic	Intergenic
8:42650470	rs4737072	A	G	0.029		0.26	0.016	134862	Intron	GHR
8:42574596	rs11783289	C	T	0.85		0.11		134862	Intron	CHRNB3
Locus rs1217106, marginal association analysis
8:64567670	rs1217106	A	G	0.78		-0.028		134862	Intergenic	Intergenic
Conditional on rs1217106
8:64746067	rs374056751	G	C			-0.23	0.033	4640	Intergenic	Intergenic
8:64663281	rs13263993	G	A	0.13		0.085	0.012	134862	Intergenic	Intergenic
8:64532635	rs117526506	A	G	0.019		1.4	0.18	134339	Intergenic	Intergenic
8:64676800	rs188317875	T	C			-2.1	0.28	126891	Intergenic	Intergenic
8:64674560	rs116358142	T	C			1.3	0.22	43417	Intergenic	Intergenic
Locus rs56116178, marginal association analysis
9:136460224	rs56116178	A	G	0.11		0.038		134862	Intergenic	Intergenic
Conditional on rs1217106
9:136575326	rs116423679	C	T			3.1	0.3	50030	Intron	SARDH
9:136430088	rs112883710	G	A	0.096		0.43	0.013	93457	Intron	ADAMTSL2
9:136463019	rs113382419	C	A	0.12		-0.3	0.011	134862	Intergenic	Intergenic
9:136415172	rs9776702	C	A	0.22		-0.11		131804	Intron	ADAMTSL2
9:136605912	rs116197568	T	C			13	1.1	129892	Intergenic	Intergenic
Locus rs11852372, marginal association analysis
15:78801394	rs11852372	A	C	0.34		0.096		128249	Intron	AGPHD1
Conditional on rs11852372
15:78892374	rs7173149	T	A	0.12		-0.19		87367	Intron	CHRNA3
15:78911672	rs4243084	G	C	0.34		-0.11		128249	Intron	CHRNA3
15:78836288	rs28438420	A	T	0.55		0.19		128249	Intron	PSMA4
15:78849002	rs376499689	T	C	0.057		-0.31		128249	Intergenic	Intergenic
15:78946633	rs12594247	C	T	0.15		0.22		128249	Intergenic	Intergenic
Locus rs56113850, marginal association analysis
19:41353107	rs56113850	T	C	0.58		0.07		128249	Intron	CYP2A6
Conditional on rs56113850
19:41397661	rs8103444	C	A	0.75		-0.06		128249	Intergenic	Intergenic
19:41319980	rs140817220	G	A	0.025		-0.17	0.012	87367	Intergenic	Intergenic
19:41227336	rs140989296	C	T	0.031		0.81	0.021	128249	Intron	ITPKC
19:41252072	rs4803362	G	C	0.031		0.66	0.023	132757	Intron	C19orf54
19:41387475	rs201180533	A	C			-0.075	0.004	42389	Intron	CYP2A7
