# Supplementary material for: Proper conditional analysis in the presence of missing data: Application to large scale meta-analysis of tobacco use phenotypes
Source: PLoS Genet. 2018 Jul 17;14(7):e1007452. doi: 10.1371/journal.pgen.1007452 (PMC6063450; doi:10.1371/journal.pgen.1007452)
Supplement: S5 Table — We analyzed gene-level association conditional on the independently associated variants in the same loci, which were identified using sequential forward selection. Three gene level association tests were performed, including simple burden tests, SKAT and VT. No significant gene-level associations were identified (with p<0.05/27). (XLSX) [file pgen.1007452.s008.xlsx]

## Sheet: GENE
S5 Table: Gene-level Conditional Analysis Results. We analyzed gene-level association test conditional on the tweleve independently associated variants, which were identified using sequential forward selection. Three gene level association tests were performed, including simple burden tests, SKAT and VT. Three significant gene-level associatiosns were identified (p<0.05/27).
GENE	STATISTIC (Burden/SKAT/VT)	PVALUE (Burden/SKAT/VT)	VT MAF CUTOFF	SINGLE_VAR_EFFECT
Locus CHRNB2 (rs2072659, 1:154548521)
TDRD10	0.2, 7.9E-4, 0.2	0.66, 0.66, 0.66	0.013	-
CHRNB2	2.3, 1.7E-4, 2.3	0.13, 0.13, 0.13	0.015	+
IL6R	0.2,7.9E-4,0.2	0.66, 0.66, 0.66	0.013	-
ADAR	2.3, 1.7E-4, 2.3	0.13, 0.13, 0.13	0.015	+
Locus SLC6A3 (rs550432263, 5:1385253)
SLC6A18	1.3, 5.5E-5, 1.3	0.25, 0.25, 0.25	0.049	+
TERT	5E-3, 2E-4, 0.045	0.94, 0.9, 0.9	0.025	-+-
CLPTM1L	0.34, 3.1eE-5, 0.34	0.56, 0.81, 0.76	0.024	++
SLC6A19	1.3, 5.5E-5, 1.3	0.25, 0.25, 0.25	0.049	+
Locus FAM163B-DBH (rs56116178, 9:136460224)
DBH	0.061, 1.5E-3, 0.52	0.8, 0.61, 0.74	0.021	+-+
SARDH	2.1, 0.013, 2.2	0.14, 0.35, 0.28	0.022	-+++-
ADAMTS13	0.076, 5.1E-5, 0.33	0.78, 0.67, 0.79	0.017	+-
VAV2	0.41, 2.8E-5, 0.41	0.52, 0.52, 0.52	0.013	--
SURF2	0.43, 3.5E-5, 0.43	0.51, 0.78, 0.72	0.03	--
SLC2A6	0.061, 1.5E-3, 0.52	0.8, 0.61, 0.74	0.021	+-+
Locus AGPHD1 (rs11852372, 15:78801394; rs1317286, 15:78896129; rs7181245, 15:78814389; rs8040868, 15:78911181; rs2089162, 15:78739763)
CHRNA5	11, 8.6E-4, 11	9.4E-4, 9.4E-4, 9.4E-4	0.019	+
AGPHD1	0.2, 1.5E-5, 0.2	0.66, 0.66, 0.66	0.016	-
DNAJA4	0.22, 1.7E-5, 0.22	0.64, 0.64, 0.64	0.022	-
CHRNB4	0.06, 5.4E-4, 0.27	0.81, 0.61, 0.68	0.011	+-
CHRNA3	11, 8.6E-4, 11	9.4E-4, 9.4E-4, 9.4E-4	0.019	+
Locus CYP2A6 (rs56113850, 19:41353107; rs117824460, 19:41371480; rs117540499, 19:41406448; rs7246742, 19:41345395)
CYP2A6	5.4, 2.8E-3, 5.9	0.02, 2.3E-4, 0.053	0.013	-++-+
CYP2A7	0.45, 4.2E-4, 5.4	0.5, 0.038, 0.036	0.029	-+
LTBP4	0.46, 3.5E-4, 1.5	0.5, 0.26, 0.29	0.012	+-
ADCK4	2.3, 1.2E-4, 2.3	0.13, 0.13, 0.13	0.038	-
ITPKC	1.3, 8E-5, 1.3	0.26, 0.26, 0.26	0.013	+
EGLN2	1, 4.6E-3, 1.1	0.32, 0.29, 0.31	0.014	-+
CYP2B6	0.57, 2.9E-5, 0.57	0.45, 0.45, 0.45	0.044	-
RAB4B	0.5, 1.5E-3, 0.5	0.48, 0.48, 0.48	0.011	+
